# Supplementary material for: The optimal duration of high-intensity static stretching in hamstrings
Source: PLoS One. 2020 Oct 2;15(10):e0240181. doi: 10.1371/journal.pone.0240181 (PMC7531788; doi:10.1371/journal.pone.0240181)
Supplement: S1 File — (XLSX) [file pone.0240181.s001.xlsx]

## Sheet: Sheet1
Range of motion (degree)	pre	post
10sec	59.2 ± 9.8	72.0 ± 9.2
15sec	65.4 ± 12.3	74.8 ± 11.7
20sec	65.6 ± 11.3	73.4 ± 11.9
Relative passive torque (Nm)
10sec	16.6 ± 8.0	10.2 ± 7.6
15sec	15.6 ± 7.9	9.6 ± 7.9
20sec	14.6 ± 6.7	9.8 ± 7.3
Peak passive torque (Nm)
10sec	16.6 ± 8.0	21.0 ± 8.8
15sec	15.6 ± 7.9	18.0 ± 8.1
20sec	14.6 ± 6.7	16.6 ± 7.3
Muscle-tendon unit stiffness (Nm/degree)
10sec	0.46 ± 0.16	0.26 ± 0.16
15sec	0.43 ± 0.20	0.26 ± 0.21
20sec	0.41 ± 0.17	0.23 ± 0.17
Peak torque of isokinetic knee flexion (Nm)
10sec	75.3 ± 15.3	70.2 ± 12.8
15sec	72.8 ± 19.7	72.0 ± 18.8
20sec	72.3 ± 16.7	74.8 ± 16.1
Knee angle at peak torque o isokinetic knee flexion (degree)
10sec	30.5 ± 6.5	38.5 ± 9.7
15sec	35.4 ± 8.1	39.9 ± 7.9
20sec	33.5 ± 6.9	41.1 ± 12.7
Mean ± standard deviation
